# Supplementary material for: A methodological approach to correlate tumor heterogeneity with drug distribution profile in mass spectrometry imaging data
Source: Gigascience. 2020 Nov 25;9(11):giaa131. doi: 10.1093/gigascience/giaa131 (PMC7688471; doi:10.1093/gigascience/giaa131)
Supplement: giaa131_Supplemental_Files [file giaa131_supplemental_files.zip]

Archive with 11 entries (11 files):
- AdditionalFile 11.xlsx
- AdditionalFile1.docx
- AdditionalFile10.docx
- AdditionalFile2.docx
- AdditionalFile3.docx
- AdditionalFile4.docx
- AdditionalFile5.docx
- AdditionalFile6.docx
- AdditionalFile7.docx
- AdditionalFile8.docx
- AdditionalFile9.xlsx
