# Supplementary material for: A methodological approach to correlate tumor heterogeneity with drug distribution profile in mass spectrometry imaging data
Source: Gigascience. 2020 Nov 25;9(11):giaa131. doi: 10.1093/gigascience/giaa131 (PMC7688471; doi:10.1093/gigascience/giaa131)
Supplement: giaa131_Supplemental_Files [file giaa131_supplemental_files.zip › AdditionalFile 11.xlsx]

## Sheet: VariablesSelected_SL
dist_1	dist_2	dist_3	dist_4	dist_5	dist_6	dist_7	dist_8	dist_9	dist_10	dist_11	dist_12	dist_13	dist_14	dist_15
200.975	200.975	200.975	200.975	200.975	200.975	200.975	200.975	200.975	200.975	200.975	200.975	200.975	200.975	200.975
203	203	203	203	203	203	203	221.9	221.9	221.9	221.9	221.9	221.9	221.9	221.9
216.955	216.955	216.955	216.955	221.9	221.9	221.9	222.745	222.745	222.745	222.745	222.745	222.745	222.745	222.745
221.9	221.9	221.9	221.9	222.745	222.745	222.745	231.105	231.105	231.105	227.3	227.3	223.855	223.855	223.855
222.745	222.745	222.745	222.745	223.855	231.105	231.105	232.975	232.975	232.975	231.105	231.105	227.3	227.3	227.3
223.855	223.855	223.855	223.855	231.105	232.975	232.975	236.905	236.905	236.905	232.975	232.975	231.105	231.105	231.105
232.975	231.105	231.105	231.105	232.975	236.905	236.905	237.74	237.74	237.74	236.905	236.905	232.975	232.975	232.975
236.905	232.975	232.975	232.975	236.905	237.74	237.74	238.815	238.815	238.815	237.74	237.74	236.905	237.74	236.905
237.74	236.905	236.905	236.905	237.74	238.815	238.815	239.135	239.135	239.135	238.815	238.815	237.74	238.815	237.74
238.815	237.74	237.74	237.74	238.815	239.135	239.135	239.73	239.73	239.73	239.135	239.135	238.815	239.135	238.815
239.135	238.815	238.815	238.815	239.135	239.73	239.73	241.11	241.11	241.11	239.73	239.73	239.135	239.73	239.135
239.73	239.135	239.135	239.135	239.73	240.735	240.735	241.97	241.97	241.97	240.735	240.735	239.73	240.735	239.73
240.735	239.73	239.73	239.73	240.735	241.11	241.11	242.155	242.155	242.155	241.11	241.11	240.735	241.11	240.735
241.11	240.735	240.735	240.735	241.11	241.97	241.97	253.315	253.315	253.315	241.97	241.97	241.11	241.97	241.11
242.155	241.11	241.11	241.11	241.97	242.155	242.155	254.375	254.375	254.375	242.155	242.155	241.97	242.155	241.97
253.315	242.155	242.155	241.97	242.155	253.315	253.315	255.78	255.78	255.78	253.315	253.315	242.155	253.315	242.155
255.78	255.78	253.315	242.155	253.315	254.375	254.375	260.92	262.025	262.025	254.375	254.375	253.315	254.375	253.315
257.875	256.785	255.78	253.315	254.375	255.78	255.78	262.025	276.915	276.915	255.78	255.78	254.375	255.78	254.375
258.72	258.72	260.92	255.78	255.78	260.92	260.92	276.915	279.58	279.58	262.025	262.025	255.78	256.785	255.78
260.92	260.92	276.915	260.92	260.92	262.025	262.025	279.78	279.78	279.78	276.915	276.915	262.025	262.025	256.785
276.915	276.915	279.78	262.025	262.025	276.915	276.915	283.365	283.365	283.365	279.58	279.58	276.915	276.915	262.025
279.78	279.78	283.365	276.915	276.915	279.78	279.78	283.62	283.62	283.62	279.78	279.78	279.58	279.58	276.915
281.315	283.365	284.37	279.78	279.78	283.365	283.365	284.37	284.37	284.37	283.365	281.315	279.78	279.78	279.58
283.365	284.37	298.75	283.365	283.365	283.62	283.62	300.12	300.12	300.12	283.62	283.365	281.315	281.315	279.78
284.37	298.75	300.12	284.37	284.37	284.37	284.37	300.83	300.83	300.83	284.37	283.62	283.365	283.365	281.315
298.75	300.12	300.83	298.75	298.75	298.75	300.12	302.975	302.975	302.975	300.12	284.37	283.62	283.62	281.575
300.12	300.83	302.975	300.12	300.12	300.12	300.83	303.34	303.34	303.34	300.83	300.12	284.37	284.37	283.365
300.83	302.975	303.34	300.83	300.83	300.83	302.975	304.335	304.335	304.335	302.975	300.83	300.12	300.12	283.62
302.975	303.34	304.335	302.975	302.975	302.975	303.34	305.365	305.365	305.365	303.34	302.975	300.83	300.83	284.37
303.34	304.335	305.365	303.34	303.34	303.34	304.335	306.31	306.31	306.31	304.335	303.34	302.975	302.975	300.12
304.335	305.365	306.31	304.335	304.335	304.335	305.365	314.76	314.76	314.76	305.365	304.335	303.34	303.34	300.83
305.365	306.31	315.15	305.365	305.365	305.365	306.31	315.15	315.15	315.15	306.31	305.365	304.335	304.335	302.975
306.31	315.15	318.765	306.31	306.31	306.31	314.76	318.765	318.765	318.765	309.4	306.31	305.365	305.365	303.34
315.15	318.765	327.1	315.15	314.76	314.76	315.15	327.1	327.1	327.1	314.76	309.4	306.31	306.31	304.335
318.765	327.1	328.19	318.765	315.15	315.15	318.765	328.19	328.19	328.19	315.15	314.76	309.4	309.4	305.365
327.1	328.19	329.15	327.1	318.765	318.765	327.1	329.15	329.15	329.15	318.765	315.15	314.76	310.42	306.31
328.19	329.15	331.38	328.19	327.1	327.1	328.19	331.38	331.38	331.38	327.1	318.765	315.15	314.76	309.4
329.15	331.38	333.13	329.15	328.19	328.19	329.15	333.13	333.13	333.13	328.19	327.1	318.765	315.15	310.42
331.38	333.13	356.93	331.38	329.15	329.15	331.38	356.93	356.93	356.93	329.15	328.19	327.1	318.765	314.76
333.13	356.93	375.245	333.13	331.38	331.38	333.13	375.245	375.245	375.245	331.38	329.15	328.19	327.1	315.15
356.93	375.245	391.28	356.93	333.13	333.13	356.93	391.28	391.28	391.28	333.13	331.38	329.15	328.19	318.765
375.245	391.28	417.195	375.245	356.93	356.93	375.245	418.39	418.39	418.39	356.93	333.13	331.38	329.15	327.1
391.28	417.195	418.39	391.28	375.245	375.245	391.28	419.295	419.295	419.295	375.245	346.055	333.13	331.38	328.19
417.195	418.39	419.295	417.195	391.28	391.28	418.39	436.295	436.295	436.295	391.28	356.93	346.055	333.13	329.15
418.39	419.295	436.295	418.39	418.39	418.39	419.295	437.205	437.205	437.205	418.39	375.245	356.93	346.055	331.38
419.295	436.295	437.205	419.295	419.295	419.295	436.295	462.31	462.31	462.31	419.295	391.28	375.245	356.93	333.13
436.295	437.205	462.31	436.295	436.295	436.295	437.205	464.31	464.31	464.31	436.295	418.39	391.28	375.245	346.055
437.205	462.31	464.31	437.205	437.205	437.205	462.31	480.34	480.34	480.34	437.205	419.295	418.39	391.28	356.93
462.31	480.34	480.34	462.31	462.31	462.31	464.31				462.31	436.295	419.295	418.39	375.245
480.34			464.31	464.31	464.31	480.34				464.31	437.205	436.295	419.295	391.28
			480.34	480.34	480.34					480.34	462.31	437.205	436.295	418.39
											464.31	462.31	437.205	419.295
											480.34	464.31	462.31	436.295
												480.34	464.31	437.205
