# Supplementary material for: A methodological approach to correlate tumor heterogeneity with drug distribution profile in mass spectrometry imaging data
Source: Gigascience. 2020 Nov 25;9(11):giaa131. doi: 10.1093/gigascience/giaa131 (PMC7688471; doi:10.1093/gigascience/giaa131)
Supplement: giaa131_Supplemental_Files [file giaa131_supplemental_files.zip › AdditionalFile9.xlsx]

## Sheet: A2780
	Cluster 1			Cluster 2			Cluster 3			Cluster 5
	ions	P-values		ions	P-values		ions	P-values		ions	P-values
	200.165	1.09592e-09		200.855	1.82587e-12		199.945	0		199.945	0.00455372
	201.145	2.22045e-16		221.875	0		200.165	0		200.165	8.30447e-14
	202.15	0.0159636		222.89	4.44089e-16		200.855	0		201.145	3.55271e-15
	203.145	0		224.195	0.000166735		201.145	0		202.15	4.88498e-15
	205.155	0		227.32	3.30846e-14		201.935	0		203.145	7.17204e-12
	210.195	0		238.83	0		202.15	0		204.145	1.79856e-14
	211.17	0		241.1	4.44089e-16		203.145	0		205.155	1.9984e-15
	211.955	3.15303e-14		259.115	1.81045e-06		203.845	0		206.25	7.54952e-15
	213.165	0		260.905	0		204.145	0		207.04	0.00393053
	214.895	0		276.82	0		204.86	0		209.2	0
	216.17	0		281.3	2.35367e-14		205.155	0		210.195	0
	221.875	0		281.54	0		206.01	0		211.17	3.01981e-14
	222.215	0.000243599		281.69	0		206.25	0		211.955	0
	222.89	0		281.785	7.53966e-08		207.04	0		213.165	0
	223.17	0		281.9	0		208.97	0		220.86	0.0029211
	226.195	0		282.075	0		209.2	0		221.195	3.06422e-14
	227.12	0		282.4	0		210.195	0		222.215	3.41505e-13
	238.145	5.90639e-14		283.3	1.54129e-09		211.17	0		223.17	0
	238.83	0		284.335	1.69097e-08		211.955	0		225.87	0.00903876
	240.155	0		305.41	0		212.97	0		226.195	0
	243.19	0.000224212		306.33	0		213.165	0		227.12	0
	255.27	0		307.385	0		214.895	0		238.145	8.65974e-15
	256.35	0		308.295	4.44089e-15		215.89	0		240.155	2.22045e-16
	260.905	0		309.32	0		220.015	0		251.935	2.55382e-05
	276.82	0		318.91	2.22045e-16		220.86	0		255.27	3.63654e-10
	279.245	0		335.41	0		221.195	0		259.115	0.00220138
				436.335	7.27103e-10		221.875	0		260.905	8.242e-07
				464.37	0.000925193		222.215	0		279.245	0
							222.89	0		280.29	1.11022e-15
							223.025	0		281.54	0.000421701
							223.17	0		281.9	0.000142889
							224.195	0		298.91	8.35422e-08
							224.92	0		300.9	0.0158461
							225.15	0		304.285	0.00359033
							225.87	0		314.815	0.0179466
							226.195	0
							227.12	0
							227.32	0
							228.985	0
							229.89	0
							230.93	0
							236.025	0
							238.145	0
							238.83	0
							240.155	0
							241.1	0
							241.915	0
							242.135	0
							247.955	0
							251.935	0
							252.21	9.58988e-12
							253.255	0
							254.305	0
							254.85	0
							255.035	0
							255.27	0
							256.35	0
							259.115	0
							260.905	0
							276.82	0
							279.245	0
							280.29	0
							281.3	0
							281.54	0
							281.69	0
							281.9	0
							282.075	0
							282.4	0
							282.8	0
							283.3	0
							284.335	0
							298.91	0
							300.9	0
							303.275	0
							304.285	0
							305.41	0
							306.13	0
							306.33	0
							307.385	0
							308.295	0
							309.32	0
							314.815	0
							318.91	0
							331.315	0
							335.41	0
							356.86	0
							391.29	0
							417.34	0
							419.39	0
							436.335	0
							441.345	0

## Sheet: HCT116
	Cluster 1			Cluster 2			Cluster 3
	ions	P-values		ions	P-values		ions	P-values
	227.3	2.15623e-06		199.935	0		200.975	2.22045e-16
	232.975	0.0111871		200.975	0		201.92	0
	253.315	0		201.92	0		203	6.86628e-09
	254.375	1.17684e-14		203	0		204.055	0.0228714
	262.025	1.57402e-05		206.17	1.57232e-11		205.81	9.07991e-05
	281.315	4.21885e-15		207.12	0		207.12	6.52411e-12
	281.575	2.14254e-07		209.15	0		209.15	0
	282.4	1.37165e-08		210.15	5.19584e-14		210.15	0
	283.365	1.55431e-15		212.13	0		212.13	0
	284.37	1.63802e-12		212.69	1.2923e-13		214.125	0
	300.83	0.000352306		214.125	0		216.955	8.99019e-06
	302.975	0.00174688		214.725	0.00442183		220.965	8.92975e-12
	303.34	0		216.955	0		221.9	0
	304.335	0		220.965	1.45373e-11		222.745	0
	305.365	3.68261e-12		221.9	0		223.1	1.75087e-11
	309.4	2.22045e-16		222.745	0		225.095	2.15383e-14
	315.15	0.012443		223.1	6.41709e-14		226.16	7.15792e-11
	327.1	0		223.855	0		227.3	0
	328.19	9.92854e-07		224.865	6.66134e-16		236.905	0
	329.15	0		225.095	0		237.74	0
	331.38	0		225.98	0		238.095	1.67024e-07
	391.28	2.71453e-06		226.16	0		238.815	0
				227.3	0		239.73	0
				231.105	0		240.735	0
				232.975	0		241.11	0
				236.905	0		241.97	1.9257e-07
				237.74	0		242.155	0
				238.095	2.95319e-14		243.12	0.00265625
				238.815	0		252.055	0.000160762
				239.73	0		253.315	0
				240.735	0		254.375	0
				241.11	0		254.78	2.22045e-16
				241.97	0		255.78	0
				242.155	0		256.785	0
				243.12	5.69045e-06		257.875	0
				252.055	0		262.025	7.32747e-15
				253.315	0		276.915	1.6136e-09
				254.375	0		281.05	0
				254.78	4.77691e-06		281.315	0
				255.78	0		281.575	0
				256.785	3.47922e-12		281.865	0
				257.875	5.53709e-06		282.1	0
				260.92	0		282.4	0
				262.025	0		282.8	0
				276.915	0		283.365	0
				281.05	0		284.37	0
				281.315	0		300.12	1.39304e-09
				281.575	0		300.83	2.35143e-10
				281.865	0		302.975	3.04001e-12
				282.1	0		305.365	4.44089e-16
				282.4	0		306.31	7.83943e-05
				282.8	0		307.365	0
				283.365	0		309.4	0
				284.37	0		314.76	6.20713e-07
				298.75	0		315.15	0
				300.12	0		318.765	1.95399e-14
				300.83	0		327.1	0.00205747
				302.975	0		328.19	2.24207e-11
				303.34	0		333.13	0
				304.335	0		344.145	0
				305.365	0		346.055	0
				307.365	0		375.245	3.66158e-11
				309.4	0		391.28	0
				314.76	1.0106e-09		417.195	3.10956e-11
				315.15	0		418.39	0
				318.765	0		419.295	8.2381e-11
				327.1	0		436.295	0
				328.19	0		437.205	4.44089e-16
				329.15	0		441.215	5.26584e-06
				331.38	0		462.31	0
				333.13	0
				335.295	2.45047e-10
				344.145	0
				356.93	0
				361.33	4.15542e-10
				375.245	0
				391.28	0
				417.195	1.96425e-11
				418.39	0
				419.295	0
				436.295	0
				437.205	0
				462.31	0
